# Supplementary material for: Chromatin protein complexes involved in gene repression in lamina-associated domains
Source: EMBO J. 2024 Sep 25;43(21):5260–87. doi: 10.1038/s44318-024-00214-1 (PMC11535540; doi:10.1038/s44318-024-00214-1)
Supplement: Supplementary file 3 — Dataset EV1 [file 44318_2024_214_MOESM3_ESM.xlsx]

## Sheet: Legend
Dataset EV1. Primer list with sequences and targeted regions for the study
	Chromatin protein complexes involved in gene repression in lamina-associated domains Stefano G Manzo, Abdelghani Mazouzi, Christ Leemans, Tom van Schaik, Nadia Neyazi, Marjon S van Ruiten, Benjamin D Rowland, Thijn Brummelkamp, Bas van Steensel

## Sheet: Primers
	Primer name	Primer sequence 5'-3'	Description	Application			Note
	BadAdap_DBC1_Rv_2_	GTCTCGTGGGCTCGGAGATGTGTATAAGAGACAGGCGCACATTTGGTATGTTTG	Amplify from BrinP1 together with Tn5 adaptor (TagMAp library)	Tagmentation
	BadAdap_mCherryend_Fw	GTCTCGTGGGCTCGGAGATGTGTATAAGAGACAGcactacgacgctgaggtcaa	Amplify from mCherry_end together with Tn5 adaptor (TagMAp library)	Tagmentation
	BadAdap_GFPend_Fw	GTCTCGTGGGCTCGGAGATGTGTATAAGAGACAGtcctgctggagttcgtgac	Amplify from GFP_end together with Tn5 adaptor (TagMAp library)	Tagmentation
	Illumina_Nextera_N5xx (N5xx)	ACGGCGACCACCGAGATCTACAC(N)8TCGTC GGCAGCGTC	Amplify from Tn5 adaptor (TagMAp library)
	Tn5_PCR2_R	AATGATACGGCGACCACCGA	Amplify from Tn5 adaptor (TagMAp library)
	Illumina_Nextera_N7xx (N7xx)	CAAGCAGAAGACGGCATACGAGAT(N)8GTCT CGTGGGCTCGG	Amplify from Tn5 adaptor (TagMAp library)
	mCherry_end_Fw	cactacgacgctgaggtcaa	Amplify Fw at end of mCherry	genotyping PCR
	BRINP1_Pr_Rv_2	GCGCACATTTGGTATGTTTG	Anneal Rv at the beginning of BRINP1	Tagmentation (enrichment)/genotyping PCR
	BRINP1_Pr_Rv	AGGAGGAGGAGAAGCGAGAG	Anneal on BRINP1 (DBC1) in RV 735 bp downstream ofv the beginning of Pr	genotyping PCR
	Primer LAD6 Fw	ATTGTTCCCAAAGTCCTTGC	Amplify a region in LAD (Hap1) located on chr7:118,951,008-118,953,001	genotyping PCR
	Primer LAD6 Rv	TGTCAAGGGTGTGCTTGTTC	Amplify a larger region in LAD (Hap1) located on chr6:48,828,000-48,830,412	genotyping PCR
	LAD5_Fw_II	TTGGATTTGGACCACGTTTT	Amplify a larger region in LAD (Hap1) located on chr6:48,828,000-48,830,413	genotyping PCR
	LAD5_Rv_II	CTGGCCAACATCGTTTTCTT	Anneal on eGFP gene in Fw 43 bp upstream of GFP stop codon	genotyping PCR
	GFPend_Fw	tcctgctggagttcgtgac	Amplify on PPP1R12C (AAVS1 locus)	genotyping PCR
	Primer AVVS1_Fw_	CAGCTCAGGTTCTGGGAGAG	Amplify on PPP1R12C (AAVS1 locus)	genotyping PCR
	Primer AVVS1_Rv_	CTTGCTTTCTTTGCCTGGAC	Anneal on BRINP1Pr with a TAIL of 50 nt homologous to LAD5	PCR donor Cassette
	LongPrimerGFPLAD5_Fw	A*T*TAGGGTGTGATTAGGATGTGATTAACAAATAAAGCCAGTGACTTGTCTgaggatccaccggtctagaa	Anneal on GFPend with a TAIL of 50 nt homologous to LAD5	PCR donor Cassette
	LongPrimerGFPLAD5_Rv	A*T*GAGAGTAGCCTCTAAATTGTTTGAACAGATAGTGGCAGGTATTGTCTTaacaaaacttttaactagtcatttcgt	Anneal on BRINP1Pr with a TAIL of 50 nt homologous to LAD6	PCR donor Cassette
	LongPrimerGFPLAD6_Fw	G*G*GTGCCCAGCCTCTCACCGTTCACAGAGTACCACACATTGACGATCATCgaggatccaccggtctagaa	Anneal on GFPend with a TAIL of 50 nt homologous to LAD6	PCR donor Cassette
	LongPrimerGFPLAD6_Rv	T*C*AAGGAGTCCTTCCAGAAATAAGAAACGAACAACTAGAATATATATCGTaacaaaacttttaactagtcatttcgt	Anneal on BRINP1Pr with a TAIL of 50 nt homologous to AAVS1	PCR donor Cassette
	LongPrimer_mCherryDBC1_AAVS1HA_Fw	’T*C*GTAAGCAAACCTTAGAGGTTCTGGCAAGGAGAGAGATGGCTCCAGGAAgaggatccaccggtctagaa	Anneal on mCherry end with a TAIL of 50 nt homologous to AAVS1	PCR donor Cassette
	LongPrimer_mCherryDBC1_AAVS1HA_Rv	T*G*GCTCTGGTTCTGGGTACTTTTATCTGTCCCCTCCACCCCACAGTGGGGaacaaaacttttaactagtcatttcgt	Amplify cDNA on GAPDH	qPCR
	hGAPDH_Fw_qPCR	ACGTCGTGGAGTCCACTGG	Amplify cDNA on GAPDH	qPCR
	hGAPDH_Rv_qPCR	CAGGGGTGCTAAGCAGTTGG	Amplify plasmid/cDNA on eGFP	qPCR
	GFP_Fw_qPCR	TCGTGACCACCCTGACCTAC	Amplify plasmid/cDNA on eGFP	qPCR
	GFP_Rv_qPCR	GGACTTGAAGAAGTCGTGCTGC	Amplify plasmid/cDNA on mCherry	qPCR
	mCherry-R (Addgene)	TTGGTCACCTTCAGCTTGG	Amplify plasmid/cDNA on mCherry	qPCR
	mCherry_Fw__qPCR_4	tggccatcatcaaggagttc	Amplify cDNA on NELFE gene	qPCR
	NELFE_ex5_7_FW_RTqPCR	GTCTCAGCCTTGATGGCACT	Amplify cDNA on NELFE gene	qPCR
	NELFE_ex5_7_Rv_RTqPCR	TGCGTTCTTCATAGCCCCAG	Amplify cDNA on NELFB gene	qPCR
	NELFB_ex7-8_Fw_RTqPCR	GATCCTGTGTGACCCCTTCG	Amplify cDNA on NELFB gene	qPCR
	NELFB_ex7-8_Rv_RTqPCR	GACCTGGCTGTCGATCATGT
	OLIGO name		sense guide RNA to target NELFE promoter	gRNA oligo	CRISPRI	pLentiguide
	gRNA_CRISPRi_NELFE_1_sense	caccgGGGCGCGGCCGGAGACCGT	antisense guide RNA to target NELFE promoter	gRNA oligo	CRISPRI	pLentiguide
	gRNA_CRISPRi_NELFE_1_asense	aaacACGGTCTCCGGCCGCGCCCc	sense guide RNA to target NELFB promoter	gRNA oligo	CRISPRI	pLentiguide
	gRNA_CRISPRi_NELFB_3_sense	caccGgccgagctggagggcgccg	antisense guide RNA to target NELFB promoter	gRNA oligo	CRISPRI	pLentiguide
	gRNA_CRISPRi_NELFB_3_asense	aaaccggcgccctccagctcggcC	sense guide RNA to target LAD5 chr6:48,828,000-48,830,412 ChoPSCHops	gRNA oligo	CRISPr	pX330
	LAD5sgRNA_Chop1_sense	CACCgCCAGTGACTTGTCTTAGTGC	antisense guide RNA to target LAD5 chr6:48,828,000-48,830,412 ChOPSCHops	gRNA oligo	CRISPr	pX330
	LAD5sgRNA_Chop1_antisense	AAACGCACTAAGACAAGTCACTGGc	sense guide RNA to target LAD6 chr7:118,951,008-118,953,001 ChoPSCHops	gRNA oligo	CRISPr	pX330
	LAD6sgRNA_Chop1_sense	CACCgCATTGACGATCATCCCACTG	antisense guide RNA to target LAD6 chr7:118,951,008-118,953,001 ChOPSCHops	gRNA oligo	CRISPr	pX330
	LAD6sgRNA_Chop1_antisense	AAACCAGTGGGATGATCGTCAATGc	sense guide RNA from Rowland Lab to target AAVS1	gRNA oligo	CRISPr	pX330
	AAVS1gRNA_sense	CACCGGGGCCACTAGGGACAGGAT	antisense guide RNA from Rowland Lab to target AAVS1	gRNA oligo	CRISPr	pX330
	AAVS1gRNA_Asense	AAACATCCTGTCCCTAGTGGCCCC
